# Supplementary material for: The role of SWEET4 proteins in the post-phloem sugar transport pathway of Setaria viridis sink tissues
Source: J Exp Bot. 2023 Mar 8;74(10):2968–86. doi: 10.1093/jxb/erad076 (PMC10560085; doi:10.1093/jxb/erad076)
Supplement: erad076_suppl_Supplementary_Datasets [file erad076_suppl_supplementary_datasets.xlsx]

## Sheet: Dataset S1
Supplementary Dataset S1 Summary of RNAseq seed head transcriptome read coverage (related to Fig. 6)
Description
RNA sequencing raw reads are are available at NCBI GEO series GSE131540 (days after flowering/anthesis; DAF)
GEO Series ID	GEO Sample ID	Sample name	Sample description	Uniquely mapped reads	Mean depth of coverage	Genic reads	% assigned
GSE131540	GSM3785578	50% SH Emergence Rep 1 (A.10)	Setaria viridis (A10) seed head at 50% emergence replicate 1	13281409	29.3	12386386	93.3
GSE131540	GSM3785579	50% SH Emergence Rep 2 (A.10)	Setaria viridis (A10) seed head at 50% emergence replicate 2	11589504	26.2	10710201	92.4
GSE131540	GSM3785580	50% SH Emergence Rep 3 (A.10)	Setaria viridis (A10) seed head at 50% emergence replicate 3	5483647	12.7	4557079	83.1
GSE131540	GSM3785581	50% SH Emergence Rep 4 (A.10)	Setaria viridis (A10) seed head at 50% emergence replicate 4	6284572	14.8	5488801	87.3
GSE131540	GSM3785582	Anthesis Rep 1 (A.10)	Setaria viridis (A10) seed head at anthesis replicate 1	5736567	13	4808433	83.8
GSE131540	GSM3785583	Anthesis Rep 2 (A.10)	Setaria viridis (A10) seed head at anthesis replicate 2	5951132	13.4	5061258	85
GSE131540	GSM3785584	Anthesis Rep 3 (A.10)	Setaria viridis (A10) seed head at anthesis replicate 3	9054351	19.3	7919403	87.5
GSE131540	GSM3785585	Anthesis Rep 4 (A.10)	Setaria viridis (A10) seed head at anthesis replicate 4	10655984	23	9764459	91.6
GSE131540	GSM3785586	8 DAF Rep 1 (A.10)	Setaria viridis (A10) seed head at 8 days after flowering replicate 1	11838202	23.5	10607438	89.6
GSE131540	GSM3785587	8 DAF Rep 2 (A.10)	Setaria viridis (A10) seed head at 8 days after flowering replicate 2	9768151	19.7	8515810	87.2
GSE131540	GSM3785588	8 DAF Rep 3 (A.10)	Setaria viridis (A10) seed head at 8 days after flowering replicate 3	9057168	18.1	7828341	86.4
GSE131540	GSM3785589	8 DAF Rep 4 (A.10)	Setaria viridis (A10) seed head at 8 days after flowering replicate 4	11040147	20.6	9560015	86.6
GSE131540	GSM3785590	16 DAF Rep 1 (A.10)	Setaria viridis (A10) seed head at 16 days after flowering replicate 1	8981792	17	7720828	86
GSE131540	GSM3785591	16 DAF Rep 2 (A.10)	Setaria viridis (A10) seed head at 16 days after flowering replicate 2	10319057	20.1	9075031	87.9
GSE131540	GSM3785592	16 DAF Rep 3 (A.10)	Setaria viridis (A10) seed head at 16 days after flowering replicate 3	9193034	18.1	8020343	87.2
GSE131540	GSM3785593	16 DAF Rep 4 (A.10)	Setaria viridis (A10) seed head at 16 days after flowering replicate 4	21313185	37.7	19063647	89.4
GSE131540	GSM3785594	50% SH Emergence Rep 1 (ME034V)	Setaria viridis (ME034V) seed head at 50% emergence replicate 1	11869221	26.6	11131924	93.8
GSE131540	GSM3785595	50% SH Emergence Rep 2 (ME034V)	Setaria viridis (ME034V) seed head at 50% emergence replicate 2	9798928	21.6	8910380	90.9
GSE131540	GSM3785596	50% SH Emergence Rep 3 (ME034V)	Setaria viridis (ME034V) seed head at 50% emergence replicate 3	9261442	19.9	8301265	89.6
GSE131540	GSM3785597	50% SH Emergence Rep 4 (ME034V)	Setaria viridis (ME034V) seed head at 50% emergence replicate 4	8573530	19.6	7894511	92.1
GSE131540	GSM3785598	Anthesis Rep 1 (ME034V)	Setaria viridis (ME034V) seed head at anthesis replicate 1	6941695	14.6	6036241	87
GSE131540	GSM3785599	Anthesis Rep 2 (ME034V)	Setaria viridis (ME034V) seed head at anthesis replicate 2	8645692	18.4	7734630	89.5
GSE131540	GSM3785600	Anthesis Rep 3 (ME034V)	Setaria viridis (ME034V) seed head at anthesis replicate 3	8781671	18.8	7866466	89.6
GSE131540	GSM3785601	Anthesis Rep 4 (ME034V)	Setaria viridis (ME034V) seed head at anthesis replicate 4	22346576	43.6	21175874	94.8
GSE131540	GSM3785602	8 DAF Rep 1 (ME034V)	Setaria viridis (ME034V) seed head at 8 days after flowering replicate 1	10207319	19.3	9172246	89.9
GSE131540	GSM3785603	8 DAF Rep 2 (ME034V)	Setaria viridis (ME034V) seed head at 8 days after flowering replicate 2	9969844	19.2	8963817	89.9
GSE131540	GSM3785604	8 DAF Rep 3 (ME034V)	Setaria viridis (ME034V) seed head at 8 days after flowering replicate 3	9091279	17.8	8056719	88.6
GSE131540	GSM3785605	8 DAF Rep 4 (ME034V)	Setaria viridis (ME034V) seed head at 8 days after flowering replicate 4	10344324	18.9	9089325	87.9
GSE131540	GSM3785606	16 DAF Rep 1 (ME034V)	Setaria viridis (ME034V) seed head at 16 days after flowering replicate 1	8534270	16.1	7259699	85.1
GSE131540	GSM3785607	16 DAF Rep 2 (ME034V)	Setaria viridis (ME034V) seed head at 16 days after flowering replicate 2	7419734	14	6244672	84.2
GSE131540	GSM3785608	16 DAF Rep 3 (ME034V)	Setaria viridis (ME034V) seed head at 16 days after flowering replicate 3	8191730	16.8	7382660	90.1
GSE131540	GSM3785609	16 DAF Rep 4 (ME034V)	Setaria viridis (ME034V) seed head at 16 days after flowering replicate 4	10562184	20	9502502	90

## Sheet: Dataset S2
Supplementary Dataset S2 Log2 FPKM values (related to Fig. 6)
Description
Mean log2 FPKM values of seed heads at 50% seed head emergence, anthesis, 8 days after anthesis/flowering (DAA) and 16 DAA
A.10								ME034V
Group	Gene ID	Gene Name	50% seed head emergence	Anthesis	8 DAA	16 DAA		Group	Gene ID	Gene Name	50% seed head emergence	Anthesis	8 DAA	16 DAA
SWEETs	Sevir.5G408600	SvSWEET1a	5.85105	5.59024	4.2518	4.73925		SWEETs	Sevir.1G134200	SvSWEET4c	3.54032	4.60973	5.76789	5.93326
SWEETs	Sevir.3G241200	SvSWEET1b	0.950519	1.26774	0.874725	0.432064		SWEETs	Sevir.1G134500	SvSWEET4a	4.09236	4.56153	4.40652	4.16295
SWEETs	Sevir.5G193300	SvSWEET2a	2.62633	2.45819	1.74629	1.95184		SWEETs	Sevir.1G174400	SvSWEET15	4.51802	6.64268	5.00457	5.08294
SWEETs	Sevir.5G287700	SvSWEET2b	4.27983	4.60015	3.90783	3.31118		SWEETs	Sevir.2G278300	SvSWEET11b	3.59996	3.90341	3.94486	4.0311
SWEETs	Sevir.3G079200	SvSWEET3a	0.828229	1.26967	3.851	4.23221		SWEETs	Sevir.3G079200	SvSWEET3a	0.342092	0.93476	3.55954	4.00488
SWEETs	Sevir.1G134500	SvSWEET4a	4.59315	4.75596	4.19824	3.92823		SWEETs	Sevir.3G127400	SvSWEET5	1.86353	6.05853	6.62514	5.35502
SWEETs	Sevir.1G134200	SvSWEET4c	3.10372	4.5193	5.67368	5.64987		SWEETs	Sevir.3G241200	SvSWEET1b	1.03714	1.38657	0.979243	1.2001
SWEETs	Sevir.3G127400	SvSWEET5	0.00400947	4.9043	3.37239	1.78956		SWEETs	Sevir.3G332800	SvSWEET13b	2.63635	4.56539	4.42394	4.36203
SWEETs	Sevir.5G225300	SvSWEET6	0.917772	2.76538	1.25641	1.42879		SWEETs	Sevir.3G333000	SvSWEET13a	2.80257	4.64546	4.8019	4.66862
SWEETs	Sevir.6G232500	SvSWEET11a	2.09102	2.18458	3.11982	3.5486		SWEETs	Sevir.5G193300	SvSWEET2a	2.62135	2.39588	1.71052	2.17722
SWEETs	Sevir.2G278300	SvSWEET11b	3.0446	3.53126	3.28902	3.98977		SWEETs	Sevir.5G225300	SvSWEET6	2.48976	3.61836	2.06295	2.55724
SWEETs	Sevir.9G409400	SvSWEET12	-3.31432	-3.31432	-2.57375	1.78759		SWEETs	Sevir.5G287700	SvSWEET2b	3.89251	4.21888	3.80772	3.52638
SWEETs	Sevir.3G333000	SvSWEET13a	2.66545	4.90677	5.0216	5.138		SWEETs	Sevir.5G408600	SvSWEET1a	5.70438	5.34013	4.34456	4.88003
SWEETs	Sevir.3G332800	SvSWEET13b	2.22811	4.72307	4.63714	4.69973		SWEETs	Sevir.6G232500	SvSWEET11a	2.466	2.40576	3.54634	3.65255
SWEETs	Sevir.8G137700	SvSWEET14a	-3.13309	-2.51205	3.09969	2.95429		SWEETs	Sevir.8G137700	SvSWEET14a	-2.66817	-0.82542	2.31467	2.14108
SWEETs	Sevir.1G174400	SvSWEET15	3.82074	6.43772	4.51347	4.00493		SWEETs	Sevir.9G414000	SvSWEET16	2.65258	3.00107	3.79034	3.90959
SWEETs	Sevir.9G414000	SvSWEET16	2.63158	2.96598	3.74579	3.96954		Sucrose_Transporters	Sevir.1G210500	SvSUT5	2.32457	2.89621	2.51022	2.47241
Sucrose_Transporters	Sevir.9G528600	SvSUT1	3.34755	4.34025	3.67723	3.88162		Sucrose_Transporters	Sevir.3G426800	SvSUT4	3.6284	3.59519	3.88731	3.81558
Sucrose_Transporters	Sevir.9G260400	SvSUT3	-4.26868	-0.0449858	-3.09948	-4.47007		Sucrose_Transporters	Sevir.9G260400	SvSUT3	-4.22502	0.400524	-0.756478	-1.89083
Sucrose_Transporters	Sevir.3G426800	SvSUT4	3.31155	3.34937	3.64845	3.6471		Sucrose_Transporters	Sevir.9G528600	SvSUT1	3.28088	3.99601	3.72548	3.82823
Sucrose_Transporters	Sevir.1G210500	SvSUT5	1.91613	2.59218	2.02704	2.29355		Hexose_Transporters	Sevir.1G121800	NA	3.65228	3.6751	3.6927	3.90738
Hexose_Transporters	Sevir.1G121800	NA	3.6394	3.79347	3.61828	3.76467		Hexose_Transporters	Sevir.2G204200	NA	2.26621	2.29664	1.86836	1.6979
Hexose_Transporters	Sevir.2G204200	NA	1.68035	1.76883	1.61336	1.31343		Hexose_Transporters	Sevir.2G379800	NA	1.40209	2.12018	3.98016	4.80196
Hexose_Transporters	Sevir.2G379800	NA	1.57858	2.12614	3.30446	4.27043		Hexose_Transporters	Sevir.2G379900	NA	1.20313	1.94276	2.9027	3.07712
Hexose_Transporters	Sevir.2G379900	NA	0.345316	0.50674	1.17337	1.91486		Hexose_Transporters	Sevir.2G380000	NA	-2.90608	-2.5023	-0.929998	0.142876
Hexose_Transporters	Sevir.3G015500	NA	0.732428	1.07539	-2.70852	-2.514		Hexose_Transporters	Sevir.3G015500	NA	1.03548	1.03105	-1.57759	-1.60961
Hexose_Transporters	Sevir.3G136100	NA	3.06747	3.27668	3.2252	3.31345		Hexose_Transporters	Sevir.3G136100	NA	2.89907	3.04714	3.14319	3.22495
Hexose_Transporters	Sevir.3G145000	NA	2.6554	2.46306	1.95565	1.92793		Hexose_Transporters	Sevir.3G145000	NA	2.55097	2.3565	1.91111	2.03372
Hexose_Transporters	Sevir.3G145100	NA	0.405825	1.7063	1.77866	3.01138		Hexose_Transporters	Sevir.3G145100	NA	0.477769	1.59812	1.70682	2.46824
Hexose_Transporters	Sevir.5G089300	NA	3.98023	4.01018	4.82212	5.00214		Hexose_Transporters	Sevir.5G089300	NA	3.74978	3.96467	4.44056	4.61756
Hexose_Transporters	Sevir.7G156700	NA	3.66773	3.62319	3.27734	3.17971		Hexose_Transporters	Sevir.7G156700	NA	3.55349	3.35272	3.0639	3.3661
Hexose_Transporters	Sevir.7G171900	NA	-1.27848	0.457779	-1.02431	-1.79342		Hexose_Transporters	Sevir.7G171900	NA	-0.628507	1.19684	-0.165191	-0.449089
Hexose_Transporters	Sevir.7G186600	NA	2.7995	3.30279	2.56399	2.54312		Hexose_Transporters	Sevir.7G186600	NA	2.97358	3.19724	2.91305	2.70913
Hexose_Transporters	Sevir.9G273100	NA	0.681573	0.789486	-0.975069	-0.445917		Hexose_Transporters	Sevir.9G273100	NA	0.291297	0.690677	-0.876129	-0.193095
Hexose_Transporters	Sevir.9G311600	NA	3.19653	2.92107	3.54626	3.3807		Hexose_Transporters	Sevir.9G311600	NA	3.15231	3.04603	3.67199	3.76197
Hexose_Transporters	Sevir.9G398400	NA	1.51941	1.39621	1.42744	1.68596		Hexose_Transporters	Sevir.9G398400	NA	0.0680497	-0.0520866	-0.0430684	-0.0558453
aquaporins	Sevir.1G025500	SvNIP1;1	7.3537	7.00047	4.37073	4.282		aquaporins	Sevir.1G025500	SvNIP1;1	7.16375	6.65004	4.7331	4.89147
aquaporins	Sevir.1G246800	SvPIP2;4	2.39646	1.68959	0.51339	0.0129791		aquaporins	Sevir.1G246800	SvPIP2;4	1.67596	0.925979	0.474519	0.750495
aquaporins	Sevir.1G264300	SvTIP2;1	2.69757	2.31315	2.13125	1.79469		aquaporins	Sevir.1G264300	SvTIP2;1	2.03811	2.25974	3.30056	3.72529
aquaporins	Sevir.1G269400	SvPIP1;2	8.56743	8.43245	6.5493	6.31554		aquaporins	Sevir.1G269400	SvPIP1;2	8.66818	8.42789	6.94123	6.89214
aquaporins	Sevir.1G325000	SvNIP2;1	1.2199	2.82291	3.95968	5.18964		aquaporins	Sevir.1G325000	SvNIP2;1	0.77945	2.37805	3.64332	4.77592
aquaporins	Sevir.1G378900	SvPIP1;5	3.27634	3.78797	4.26614	4.32937		aquaporins	Sevir.1G378900	SvPIP1;5	2.18298	3.31555	4.23522	4.15726
aquaporins	Sevir.2G128000	SvPIP2;1	7.99312	7.64586	6.1269	5.55949		aquaporins	Sevir.2G128000	SvPIP2;1	7.88284	7.58275	6.96603	6.74481
aquaporins	Sevir.2G128200	SvPIP2;6	2.70813	2.75157	2.14693	2.54444		aquaporins	Sevir.2G128200	SvPIP2;6	2.69161	2.86786	2.54303	2.42915
aquaporins	Sevir.2G128300	SvPIP2;7	5.32956	4.17919	2.32448	1.45741		aquaporins	Sevir.2G128300	SvPIP2;7	4.02828	3.81691	3.0756	2.21974
aquaporins	Sevir.3G074900	SvNIP1;3	-2.08372	-1.01726	0.806912	1.0672		aquaporins	Sevir.3G074900	SvNIP1;3	-1.2852	-1.09836	0.791291	1.77781
aquaporins	Sevir.3G084000	SvTIP4;2	5.22209	5.11593	6.09458	6.5546		aquaporins	Sevir.3G084000	SvTIP4;2	4.78585	4.56386	5.63083	5.93156
aquaporins	Sevir.3G254700	SvSIP1;2	3.09671	3.01858	2.70141	2.51338		aquaporins	Sevir.3G254700	SvSIP1;2	3.16134	3.02704	2.87878	2.55946
aquaporins	Sevir.4G097800	SvNIP2;2	3.72684	4.95145	5.09576	4.91421		aquaporins	Sevir.4G097800	SvNIP2;2	3.34748	4.38307	4.62703	4.41745
aquaporins	Sevir.4G127600	SvTIP2;4	5.49147	5.4122	1.51225	0.963213		aquaporins	Sevir.4G127600	SvTIP2;4	5.96118	5.51402	3.09662	3.01247
aquaporins	Sevir.5G007100	SvTIP4;3	1.67725	2.97711	1.78547	3.47402		aquaporins	Sevir.5G007100	SvTIP4;3	0.394557	1.0268	-0.825726	-0.464951
aquaporins	Sevir.5G007200	SvTIP4;1	5.63708	5.34194	0.323194	-0.241711		aquaporins	Sevir.5G007200	SvTIP4;1	5.53241	5.33358	1.70014	2.07286
aquaporins	Sevir.5G007300	SvTIP4;4	4.81543	4.31788	2.25162	2.25811		aquaporins	Sevir.5G007300	SvTIP4;4	4.47404	3.9227	2.29831	2.26002
aquaporins	Sevir.5G074800	SvNIP4;1	3.19643	1.96395	-2.46011	-2.56053		aquaporins	Sevir.5G074800	SvNIP4;1	3.22565	3.37698	-0.485745	-0.0323976
aquaporins	Sevir.5G476000	SvTIP1;2	2.04613	3.91469	3.07317	2.95111		aquaporins	Sevir.5G476000	SvTIP1;2	2.02074	4.49705	4.11474	3.41786
aquaporins	Sevir.7G179900	SvPIP2;5	-1.04097	-0.335447	-1.0201	-2.29064		aquaporins	Sevir.7G179900	SvPIP2;5	-0.957476	0.0816624	-0.60724	-1.21075
aquaporins	Sevir.7G201600	SvTIP5;1	-1.95489	1.36094	0.889264	-0.381603		aquaporins	Sevir.7G201600	SvTIP5;1	-2.10986	2.28694	3.06318	2.23694
aquaporins	Sevir.7G208600	SvPIP1;1	7.21612	7.09879	6.88057	6.13707		aquaporins	Sevir.7G208600	SvPIP1;1	6.90227	7.02605	7.28115	7.00117
aquaporins	Sevir.8G087200	SvSIP1;1	1.22663	1.70735	2.44915	2.52133		aquaporins	Sevir.8G087200	SvSIP1;1	1.35639	1.5824	2.4573	2.53944
aquaporins	Sevir.9G193400	SvNIP3;1	4.39422	4.66665	4.16678	3.31004		aquaporins	Sevir.9G193400	SvNIP3;1	3.79729	4.0847	4.4231	3.85394
aquaporins	Sevir.9G207100	SvTIP3;1	-1.66122	-0.666323	6.65054	8.15279		aquaporins	Sevir.9G207100	SvTIP3;1	-1.8926	-1.44515	6.53181	8.21238
aquaporins	Sevir.9G427000	SvSIP2;1	2.7487	2.96498	2.57946	2.57858		aquaporins	Sevir.9G427000	SvSIP2;1	2.93203	3.10641	3.02208	2.8582
aquaporins	Sevir.9G545800	SvTIP1;1	8.40129	8.2279	6.17677	6.27811		aquaporins	Sevir.9G545800	SvTIP1;1	8.36517	8.31277	6.67765	6.69991
aquaporins	Sevir.9G574900	SvTIP3;3	-2.20707	-1.95916	5.67952	5.45666		aquaporins	Sevir.9G574900	SvTIP3;3	-2.42732	-2.36626	6.26612	6.0642
ADP_Glucose_Pyrophosphorylase	Sevir.2G097700	NA	2.19879	2.22351	2.89982	2.99833		ADP_Glucose_Pyrophosphorylase	Sevir.1G248600	NA	-1.25202	-1.30515	-0.487086	-0.615633
ADP_Glucose_Pyrophosphorylase	Sevir.2G172800	NA	4.4646	4.24661	5.94585	5.5239		ADP_Glucose_Pyrophosphorylase	Sevir.2G097700	NA	2.33994	2.93044	2.79881	2.77629
ADP_Glucose_Pyrophosphorylase	Sevir.3G134900	NA	5.00768	5.21481	7.01878	7.11192		ADP_Glucose_Pyrophosphorylase	Sevir.2G172800	NA	4.34203	3.98747	5.64593	5.38331
ADP_Glucose_Pyrophosphorylase	Sevir.5G244900	NA	1.37171	1.43505	8.0454	7.80389		ADP_Glucose_Pyrophosphorylase	Sevir.3G134900	NA	4.85429	5.10866	6.37732	6.70516
ADP_Glucose_Pyrophosphorylase	Sevir.6G130500	NA	4.90754	4.54257	8.02041	7.58264		ADP_Glucose_Pyrophosphorylase	Sevir.5G244900	NA	1.49001	1.49399	7.52565	7.17584
ADP_Glucose_Pyrophosphorylase	Sevir.9G101000	NA	4.65925	4.51416	3.59615	2.67703		ADP_Glucose_Pyrophosphorylase	Sevir.6G130500	NA	4.79503	4.55717	7.50208	6.97836
UDP_Glucose_Pyrophosphorylase	Sevir.1G112300	NA	-0.395	1.80425	-1.66237	-3.11566		ADP_Glucose_Pyrophosphorylase	Sevir.9G101000	NA	4.49816	4.37857	3.65768	3.09012
UDP_Glucose_Pyrophosphorylase	Sevir.2G312500	NA	6.21027	6.39774	6.58843	6.50826		UDP_Glucose_Pyrophosphorylase	Sevir.1G112300	NA	-0.76564	1.86331	0.59871	-0.664307
UDP_Glucose_Pyrophosphorylase	Sevir.4G254800	NA	3.27161	3.12618	2.71202	2.74888		UDP_Glucose_Pyrophosphorylase	Sevir.2G312500	NA	6.10428	6.29434	6.36752	6.31708
UDP_Glucose_Pyrophosphorylase	Sevir.6G025300	NA	3.04559	2.86924	2.68237	2.44141		UDP_Glucose_Pyrophosphorylase	Sevir.4G254800	NA	3.91853	3.88571	3.55916	3.608
UDP_Glucose_Pyrophosphorylase	Sevir.7G246400	NA	5.13522	5.7057	3.88304	3.46692		UDP_Glucose_Pyrophosphorylase	Sevir.6G025300	NA	3.05919	3.07322	2.88974	2.64251
UDP_Glucose_Pyrophosphorylase	Sevir.7G323500	NA	-1.77941	-1.44944	-2.00631	-1.16068		UDP_Glucose_Pyrophosphorylase	Sevir.7G246400	NA	5.40281	5.80142	4.09717	3.84346
alpha_amylase	Sevir.1G337700	NA	-3.16585	-2.63945	1.07898	2.8018		UDP_Glucose_Pyrophosphorylase	Sevir.7G323500	NA	3.33604	3.37705	3.47644	3.41648
alpha_amylase	Sevir.3G012600	NA	-2.54058	-1.07248	0.902407	1.05735		alpha_amylase	Sevir.1G337700	NA	-3.19005	-2.87613	1.12962	2.29335
alpha_amylase	Sevir.4G200900	NA	1.06268	1.90028	2.58144	3.11373		alpha_amylase	Sevir.3G012600	NA	-2.49163	-1.22962	0.589878	1.14723
alpha_amylase	Sevir.5G298000	NA	3.18413	2.93185	3.30541	3.36996		alpha_amylase	Sevir.4G200900	NA	0.977364	1.78481	2.77634	3.48125
alpha_amylase	Sevir.6G187500	NA	-2.98375	-3.08642	-0.526597	-0.390529		alpha_amylase	Sevir.5G298000	NA	3.081	3.07088	3.33476	3.42776
alpha_amylase	Sevir.6G187700	NA	-0.751728	0.58438	0.967845	0.0245006		alpha_amylase	Sevir.6G187500	NA	-2.84137	-2.80264	-0.210315	1.30627
alpha_amylase	Sevir.7G091600	NA	3.47465	3.66313	3.80283	3.47756		alpha_amylase	Sevir.6G187700	NA	-1.78278	-0.0481111	0.702695	0.968441
beta_amylase	Sevir.2G353000	NA	-1.06146	-0.94026	-1.69869	-2.66193		alpha_amylase	Sevir.7G091600	NA	3.61245	3.6565	3.74711	3.56617
beta_amylase	Sevir.2G353100	NA	2.34313	2.88977	2.67989	3.18963		beta_amylase	Sevir.2G353000	NA	-1.43898	-0.527469	-1.80283	-2.7802
beta_amylase	Sevir.2G435300	NA	-2.14047	0.772256	0.603176	0.587378		beta_amylase	Sevir.2G353100	NA	2.09881	2.56546	2.73031	2.77547
beta_amylase	Sevir.5G004100	NA	2.49931	2.53566	2.62073	2.58098		beta_amylase	Sevir.2G435300	NA	-1.84204	1.40804	1.57508	0.856673
beta_amylase	Sevir.7G078800	NA	0.754874	0.667163	0.141024	-1.29779		beta_amylase	Sevir.5G004100	NA	2.53626	2.79404	2.77524	2.69456
beta_amylase	Sevir.9G229200	NA	-2.43089	5.09871	3.89956	2.05574		beta_amylase	Sevir.9G229200	NA	-0.368123	5.64481	6.26495	5.16317
beta_amylase	Sevir.9G323200	NA	3.53632	2.95422	3.47674	3.75947		beta_amylase	Sevir.9G323200	NA	3.35973	2.86356	3.29675	3.96392
beta_amylase	Sevir.9G407700	NA	0.962004	0.220067	0.967083	1.05651		beta_amylase	Sevir.9G407700	NA	0.830905	0.0213677	0.599293	1.7556
beta_amylase	Sevir.9G549100	NA	1.65385	4.33311	4.349	4.90583		beta_amylase	Sevir.9G549100	NA	1.82907	4.71453	5.26728	6.12579
Glucosidase	Sevir.1G090200	NA	3.6694	3.37271	3.20774	3.0861		Glucosidase	Sevir.1G090200	NA	3.72384	3.38468	3.23383	3.11783
Glucosidase	Sevir.1G097500	NA	-4.28413	-4.35601	-1.07298	-0.825763		Glucosidase	Sevir.1G097500	NA	-4.52027	-4.2029	-1.4779	-1.25328
Glucosidase	Sevir.1G097600	NA	-3.57392	-3.68912	-0.951323	-1.02635		Glucosidase	Sevir.1G097600	NA	-3.60059	-3.75192	-1.44862	-0.739367
Glucosidase	Sevir.1G316200	NA	2.52405	1.21191	0.0734686	-0.368591		Glucosidase	Sevir.1G316200	NA	2.31557	1.09983	-0.018886	-0.138848
Glucosidase	Sevir.1G346400	NA	-2.30854	3.00191	1.73111	0.108871		Glucosidase	Sevir.1G346400	NA	-2.15466	3.38967	3.72551	2.60159
Glucosidase	Sevir.2G264800	NA	-3.22895	-3.09518	-1.02178	-0.123327		Glucosidase	Sevir.2G264800	NA	-2.93925	-3.02587	-1.65669	-0.561775
Glucosidase	Sevir.2G265100	NA	7.73347	8.1341	5.54574	2.48137		Glucosidase	Sevir.2G265100	NA	7.05493	7.32425	5.41586	4.11439
Glucosidase	Sevir.2G281200	NA	3.28746	4.09748	6.00411	6.69859		Glucosidase	Sevir.2G281200	NA	2.62819	3.77671	6.28673	7.25665
Glucosidase	Sevir.2G294700	NA	0.348311	1.43759	-0.594081	-0.787603		Glucosidase	Sevir.2G294700	NA	1.21821	2.08246	0.194033	-0.112991
Glucosidase	Sevir.2G339000	NA	2.98865	2.59937	1.54093	1.28562		Glucosidase	Sevir.2G339000	NA	3.06733	2.68659	1.64822	1.42213
Glucosidase	Sevir.2G377200	NA	2.75051	2.56103	2.20244	1.92836		Glucosidase	Sevir.2G377200	NA	2.94369	2.5885	2.10712	1.65761
Glucosidase	Sevir.2G427300	NA	3.93705	3.26275	3.09817	3.5184		Glucosidase	Sevir.2G427300	NA	3.72076	3.05763	2.90584	3.38031
Glucosidase	Sevir.3G227600	NA	1.46596	1.38106	1.35148	1.31424		Glucosidase	Sevir.3G227600	NA	1.49625	1.53137	1.29301	1.94766
Glucosidase	Sevir.3G276700	NA	-1.8993	-1.33598	0.490867	4.20563		Glucosidase	Sevir.3G276700	NA	-1.82354	-1.33868	-0.143168	2.28923
Glucosidase	Sevir.4G175400	NA	0.324898	-1.5185	-2.49513	-1.92141		Glucosidase	Sevir.3G289100	NA	0.409052	2.92685	1.08663	-0.506459
Glucosidase	Sevir.4G181700	NA	3.64032	1.7215	-1.0696	-2.15337		Glucosidase	Sevir.4G175400	NA	-0.769202	-1.64093	-2.55053	-2.08767
Glucosidase	Sevir.4G276200	NA	0.164608	-0.161429	5.19046	5.32175		Glucosidase	Sevir.4G181700	NA	1.16825	0.697619	-1.40165	-1.67889
Glucosidase	Sevir.5G018300	NA	-3.43291	1.71235	2.98587	3.05719		Glucosidase	Sevir.4G276200	NA	0.85131	0.0757078	4.38541	4.95974
Glucosidase	Sevir.5G087100	NA	4.42348	3.89003	2.42912	2.07069		Glucosidase	Sevir.5G018300	NA	-2.34026	1.56245	2.94877	2.82786
Glucosidase	Sevir.5G361850	NA	2.79695	2.06069	0.580871	-0.300291		Glucosidase	Sevir.5G087100	NA	4.31978	3.84447	2.64735	2.49905
Glucosidase	Sevir.5G419800	NA	3.03611	2.88556	3.00216	2.99449		Glucosidase	Sevir.5G361850	NA	2.57844	1.98616	0.735264	-0.220071
Glucosidase	Sevir.5G437000	NA	2.84461	2.72766	3.00105	2.81734		Glucosidase	Sevir.5G419800	NA	3.01765	2.82027	3.1909	3.14108
Glucosidase	Sevir.6G020800	NA	0.380944	0.922814	0.804187	0.67553		Glucosidase	Sevir.5G437000	NA	2.91407	2.90153	3.01118	2.78378
Glucosidase	Sevir.7G143000	NA	0.603341	-0.587271	-1.59146	-1.83679		Glucosidase	Sevir.6G020800	NA	0.116819	0.913118	1.07603	0.76492
Glucosidase	Sevir.7G143100	NA	1.53799	1.37041	0.978327	0.0287122		Glucosidase	Sevir.7G143000	NA	0.764468	0.166021	-1.5382	-2.55963
Glucosidase	Sevir.7G143500	NA	-0.0325535	-0.940977	-2.80536	-2.17463		Glucosidase	Sevir.7G143100	NA	1.75694	1.9944	1.31023	0.870348
Glucosidase	Sevir.7G173000	NA	2.79594	2.76696	2.51891	1.96285		Glucosidase	Sevir.7G143500	NA	0.045475	-0.691693	-2.18164	-2.21117
Glucosidase	Sevir.7G173400	NA	3.82467	3.70202	2.81911	1.56344		Glucosidase	Sevir.7G173000	NA	2.54983	2.7023	2.51588	2.10291
Glucosidase	Sevir.7G173500	NA	1.89695	3.00881	5.71502	5.25161		Glucosidase	Sevir.7G173400	NA	3.46579	3.58983	2.92892	1.78613
Glucosidase	Sevir.9G090200	NA	-1.60918	3.88692	-1.25901	-1.73611		Glucosidase	Sevir.7G173500	NA	1.51322	2.58433	5.60737	5.55955
Glucosidase	Sevir.9G124100	NA	4.30756	3.626	2.92259	2.7585		Glucosidase	Sevir.9G090200	NA	2.34513	4.64456	2.77134	1.86597
Glucosidase	Sevir.9G124300	NA	6.26079	6.30588	5.89048	5.55337		Glucosidase	Sevir.9G124100	NA	4.07584	3.57193	3.29225	3.20818
Glucosidase	Sevir.9G420800	NA	2.98037	2.8853	2.34835	2.26813		Glucosidase	Sevir.9G124300	NA	6.13383	6.18724	6.04967	5.42905
Glucosidase	Sevir.9G491300	NA	3.38221	2.75181	2.29405	2.5406		Glucosidase	Sevir.9G420800	NA	3.13755	2.99951	2.38382	2.51213
Glucosidase	Sevir.9G496400	NA	1.58386	2.07026	2.24991	2.23024		Glucosidase	Sevir.9G491300	NA	3.36556	2.77407	2.3452	2.22525
Glucosidase	Sevir.9G496500	NA	1.1828	2.51067	-0.280883	-0.532843		Glucosidase	Sevir.9G496400	NA	1.99466	2.0859	2.09184	2.32612
Invertase (VAC)	Sevir.1G004700	NA	4.20669	5.90993	2.32819	0.0854174		Glucosidase	Sevir.9G496500	NA	2.1416	2.90153	0.513442	0.187527
Invertase (N)	Sevir.1G101900	NA	0.431973	0.507765	0.165349	-0.0827965		Invertase (VAC)	Sevir.1G004700	NA	4.22101	5.59229	3.72954	2.97176
Invertase (N)	Sevir.1G182000	NA	3.40406	3.62542	4.00258	3.90781		Invertase (N)	Sevir.1G101900	NA	1.2612	1.05446	0.343243	0.282818
Invertase (CW)	Sevir.1G184800	NA	1.50444	1.25521	2.44849	3.0533		Invertase (N)	Sevir.1G182000	NA	3.40582	3.77326	4.12011	3.91352
Invertase (N)	Sevir.1G193400	NA	4.78946	4.57334	4.38685	4.40399		Invertase (CW)	Sevir.1G184800	NA	1.28054	1.32015	2.46294	3.14747
Invertase (CW)	Sevir.3G029100	NA	-3.34952	-3.43138	-2.22686	2.8371		Invertase (N)	Sevir.1G193400	NA	4.66073	4.39593	4.39282	4.58175
Invertase (CW)	Sevir.3G029200	NA	-0.297285	1.01507	1.89362	2.2052		Invertase (CW)	Sevir.3G029100	NA	-3.64576	-3.45533	-2.84624	1.73564
Invertase (CW)	Sevir.3G029300	NA	2.20949	2.91643	3.98353	4.067		Invertase (CW)	Sevir.3G029200	NA	-0.938008	0.249338	1.32845	1.70346
Invertase (N)	Sevir.5G156700	NA	3.21114	3.35796	3.03687	2.94685		Invertase (CW)	Sevir.3G029300	NA	1.95634	2.65595	3.67469	4.2628
Invertase (CW)	Sevir.5G471800	NA	2.05041	2.09933	1.67381	1.63961		Invertase (N)	Sevir.5G156700	NA	3.1018	3.24448	3.3068	3.50596
Invertase (N)	Sevir.7G096700	NA	0.474544	1.35701	1.49644	2.15545		Invertase (CW)	Sevir.5G471800	NA	2.28089	2.06632	1.55927	1.60141
Invertase (CW)	Sevir.7G099100	NA	-3.34035	-3.23684	4.14926	3.71246		Invertase (N)	Sevir.7G096700	NA	0.466092	0.585501	1.14477	1.46469
Invertase (CW)	Sevir.7G099200	NA	1.70195	2.98497	2.67152	2.28753		Invertase (CW)	Sevir.7G099100	NA	-3.71318	-3.5005	4.17347	3.92043
Invertase (CW)	Sevir.7G099300	NA	-0.406016	0.964609	1.09347	0.50415		Invertase (CW)	Sevir.7G099200	NA	1.87537	3.14366	3.06059	2.78804
Invertase (CW)	Sevir.7G099400	NA	-2.43082	1.40171	-0.841147	-1.64344		Invertase (CW)	Sevir.7G099300	NA	-0.079895	0.713524	1.12817	0.97134
Invertase (N)	Sevir.7G108800	NA	-0.328222	1.00633	-1.38926	-1.51179		Invertase (CW)	Sevir.7G099400	NA	-0.098618	2.53706	0.816439	-0.0987193
Invertase (VAC)	Sevir.7G191000	NA	2.47291	3.08954	1.65933	1.21941		Invertase (N)	Sevir.7G108800	NA	0.548226	1.22143	-0.0594846	0.0229889
Invertase (N)	Sevir.8G054000	NA	2.12716	2.22761	0.987314	0.943512		Invertase (VAC)	Sevir.7G191000	NA	2.13291	2.99424	1.71484	1.68868
Invertase (N)	Sevir.9G429500	NA	2.12069	2.5099	2.93124	2.6804		Invertase (N)	Sevir.8G054000	NA	2.13026	2.35933	1.24034	1.38827
Starch_Branching_Enzyme	Sevir.1G181900	NA	-1.00244	1.23374	7.50367	6.89319		Invertase (N)	Sevir.9G429500	NA	2.03135	2.50508	2.78427	2.99156
Starch_Branching_Enzyme	Sevir.4G159200	NA	-0.198855	-0.661882	-0.145996	0.798064		Starch_Branching_Enzyme	Sevir.1G181900	NA	-0.306174	1.56811	6.66476	6.20154
Starch_Branching_Enzyme	Sevir.4G298600	NA	3.90189	4.05682	7.92919	7.35794		Starch_Branching_Enzyme	Sevir.4G159200	NA	0.0392533	-0.180929	0.190094	0.483795
Starch_Branching_Enzyme	Sevir.7G096400	NA	4.68927	4.56336	4.50976	4.67609		Starch_Branching_Enzyme	Sevir.4G298600	NA	3.88519	3.87753	7.40603	7.08187
Starch_Synthase	Sevir.1G324500	NA	2.89033	3.06923	2.52464	1.89099		Starch_Branching_Enzyme	Sevir.7G096400	NA	4.67741	4.5508	4.4869	4.5531
Starch_Synthase	Sevir.1G365600	NA	2.12572	1.54712	2.69268	2.60546		Starch_Synthase	Sevir.1G324500	NA	2.40175	2.60262	1.99986	1.83573
Starch_Synthase	Sevir.2G118600	NA	4.19169	3.91916	3.76806	3.65636		Starch_Synthase	Sevir.1G365600	NA	1.66666	1.59312	2.52405	2.11841
Starch_Synthase	Sevir.3G171300	NA	2.81183	2.53444	3.14273	3.04882		Starch_Synthase	Sevir.2G118600	NA	4.34955	3.98428	3.51466	3.37099
Starch_Synthase	Sevir.4G021900	NA	-0.395995	1.69967	9.54457	9.80096		Starch_Synthase	Sevir.3G171300	NA	2.76136	2.53746	2.72596	2.71612
Starch_Synthase	Sevir.4G063400	NA	3.48714	3.63408	5.24422	5.16182		Starch_Synthase	Sevir.4G021900	NA	-0.726141	1.82974	9.18289	9.16483
Starch_Synthase	Sevir.4G099100	NA	-0.932697	0.0296699	5.33507	4.98582		Starch_Synthase	Sevir.4G063400	NA	3.44562	3.50839	4.78211	4.70565
Starch_Synthase	Sevir.6G034800	NA	3.59659	3.56843	3.75401	4.03698		Starch_Synthase	Sevir.4G099100	NA	-0.770364	-0.14758	4.78972	4.74951
Starch_Synthase	Sevir.6G034900	NA	-2.09184	-2.02097	4.85632	4.89086		Starch_Synthase	Sevir.6G034800	NA	3.57805	3.61095	3.72483	3.8381
Starch_Synthase	Sevir.7G255700	NA	3.28551	3.36272	2.9776	3.11111		Starch_Synthase	Sevir.6G034900	NA	-2.67263	-2.73655	4.761	4.45169
Starch_Synthase	Sevir.9G243600	NA	0.937143	0.427064	1.13238	1.15752		Starch_Synthase	Sevir.7G255700	NA	2.97415	3.05769	2.61447	2.73148
Sucrose_Phosphatase	Sevir.2G396500	NA	2.8215	3.21985	3.1593	2.91891		Starch_Synthase	Sevir.9G243600	NA	1.29806	0.558433	0.979785	0.849275
Sucrose_Phosphatase	Sevir.3G060400	NA	0.44423	0.227015	1.40704	1.11294		Sucrose_Phosphatase	Sevir.2G396500	NA	3.39419	3.67458	3.56105	3.32193
Sucrose_Phosphatase	Sevir.4G019000	NA	1.78626	1.90104	2.44196	2.8016		Sucrose_Phosphatase	Sevir.3G060400	NA	0.18495	0.317264	1.32059	1.01189
Sucrose_Phosphate_Synthase	Sevir.1G059500	NA	3.61295	3.75835	3.57569	3.48704		Sucrose_Phosphatase	Sevir.4G019000	NA	1.7199	1.90628	2.40929	2.56208
Sucrose_Phosphate_Synthase	Sevir.4G210700	NA	2.08899	2.48658	2.62571	2.30654		Sucrose_Phosphate_Synthase	Sevir.1G059500	NA	3.42868	3.67306	3.48583	3.57836
Sucrose_Phosphate_Synthase	Sevir.4G301100	NA	1.94248	1.34695	-1.6629	-1.40587		Sucrose_Phosphate_Synthase	Sevir.4G210700	NA	2.02118	2.14713	2.16903	2.0462
Sucrose_Phosphate_Synthase	Sevir.5G435000	NA	2.59097	4.64234	4.64804	4.40456		Sucrose_Phosphate_Synthase	Sevir.4G301100	NA	1.35204	1.06493	-1.75447	-1.36417
Sucrose_Phosphate_Synthase	Sevir.6G120400	NA	3.81331	3.87626	4.47211	4.19652		Sucrose_Phosphate_Synthase	Sevir.5G435000	NA	2.80546	4.68523	4.67324	4.4708
Sucrose_Synthase	Sevir.1G385300	NA	1.3068	1.07203	0.824113	1.34891		Sucrose_Phosphate_Synthase	Sevir.6G120400	NA	3.77195	3.78641	4.35603	4.23746
Sucrose_Synthase	Sevir.4G039300	NA	6.16041	6.42282	6.86864	6.57374		Sucrose_Synthase	Sevir.1G385300	NA	1.06387	1.00783	1.12794	1.84404
Sucrose_Synthase	Sevir.9G377500	NA	7.46162	7.82633	6.86459	6.3573		Sucrose_Synthase	Sevir.4G039300	NA	6.18314	6.45689	6.48546	6.14354
Sucrose_Synthase	Sevir.9G414900	NA	0.762132	2.60123	4.25659	4.8042		Sucrose_Synthase	Sevir.9G377500	NA	7.68216	7.75913	7.20124	6.66828
								Sucrose_Synthase	Sevir.9G414900	NA	1.0932	2.51165	3.99578	4.40404
